# Supplementary material for: Targeting the IRE1α-XBP1 signaling axis impairs tumor growth and promotes myogenic differentiation in rhabdomyosarcoma
Source: Commun Biol. 2026 May 6;9:937. doi: 10.1038/s42003-026-10184-1 (PMC13351075; doi:10.1038/s42003-026-10184-1)
Supplement: Supplementary file 4 — Supplementary Data [file 42003_2026_10184_MOESM4_ESM.xlsx]

## Sheet: Figure 1B
Figure 1B		Transcript levels (Log2 values)
	Normal																RMS
XBP1	5.00662	5.47458	5.9967	5.38242	5.30118	5.53865	5.49518	5.46925	5.22137	4.39771	5.04117	4.77487	5.51633	5.93887	5.78178	5.21506	6.52095	7.06515	8.04794	7.38982	8.25423	7.17418	8.46401	7.42567	6.76249	8.38371	7.77731	6.34461	7.56183	7.30603	7.35157	7.53136	6.23826	7.23252	7.94602	7.95311	7.12526	7.9548	6.8572	7.77519	7.8174	7.15849	8.13761	7.37972	7.00541	8.597	8.13702	6.74655	7.70411
HSPA5	9.70897	9.08561	9.89465	9.88993	9.79712	9.67674	9.97844	10.1702	9.73375	9.32284	10.7908	9.65996	8.68716	8.72231	8.5008	8.40872	11.588	11.2953	11.7422	12.4058	11.8862	12.0186	11.4561	11.86	12.1419	11.4262	11.8727	11.5954	12.2689	12.7467	11.6356	11.4525	12.2581	12.263	12.5476	12.0237	11.6785	11.5107	11.4837	11.9977	11.4372	11.9449	11.3035	11.0118	11.745	11.8017	11.8231	11.3621	12.0393
PDIA3	5.5041	5.10568	5.14546	4.99777	4.91139	4.70523	4.96287	5.1699	5.75986	5.42699	5.81667	5.59179	4.9961	4.75084	4.54535	5.32603	6.86631	7.3761	8.37082	7.00482	7.21992	7.3071	6.24938	7.12823	7.36975	6.75334	7.20289	7.05242	7.51253	7.54155	7.03945	6.9464	7.50803	6.96384	7.65789	7.45804	6.94227	6.33142	7.21866	7.12172	6.92333	7.31654	6.21869	7.02585	6.87599	7.21949	6.03804	7.11592	7.83469
PDIA6	8.58633	7.60067	8.50444	8.50806	8.64333	8.61103	8.45802	8.59725	8.51285	8.32597	8.85185	8.58675	7.53025	7.65709	7.18672	7.46529	10.9542	9.56657	10.6152	10.1283	9.78545	9.85303	9.00656	9.65493	10.0611	9.20235	9.78509	10.6697	9.81303	10.1463	9.82884	9.71108	10.1167	9.49761	10.7661	10.0901	9.24167	10.4423	10.3626	9.89551	9.3467	9.94528	9.09501	9.1682	10.5011	10.7522	9.64477	9.86768	10.4619
SEC61A1	8.12479	6.59781	8.63345	8.24398	8.02373	8.18828	8.61965	8.39987	8.55016	7.64419	8.79232	8.32718	6.74081	6.87174	6.82785	6.7958	9.38483	8.35768	8.98496	8.73381	8.5887	8.94151	8.98035	9.13357	9.22748	8.93699	9.34043	9.36204	9.09178	8.84808	8.92	9.246	9.61586	9.16486	9.13771	9.30281	8.82578	8.55469	9.49641	9.51129	9.02499	9.09761	8.91982	8.72701	10.0823	9.52903	9.66833	9.02237	9.85881
SEC61B	3.56213	4.19729	3.80302	3.47342	3.48636	3.29053	3.57591	3.89908	3.32197	3.4126	3.64554	3.60986	3.87958	4.08789	3.83163	5.35059	4.02466	3.78186	4.25187	4.09409	3.98578	4.20809	4.23466	4.03165	4.2573	4.4345	4.91441	3.67784	4.01789	4.10898	3.41435	3.63596	4.70791	4.08593	3.83137	3.67412	4.11534	3.91508	3.79623	4.17017	4.10876	4.06546	4.34522	4.02573	3.71775	3.62801	4.80386	3.63278	4.21748
SEC63	6.81965	6.44826	6.8081	6.32801	6.58361	6.58233	6.49953	6.55474	6.68926	7.8104	7.40115	6.90276	6.04527	6.23361	6.35391	6.22879	7.85486	9.00916	9.61989	9.44553	9.67466	9.612	9.74531	9.72297	9.36239	9.97194	9.48332	7.1786	9.40773	9.70286	9.47503	9.52967	9.13673	9.44394	9.9483	9.66199	9.36324	9.13458	8.57988	9.5808	9.37035	9.63264	9.35381	9.83145	9.8808	9.22737	10.0822	9.62723	9.32739
SEL1L	8.38392	7.97577	8.60927	8.30119	8.46354	8.18687	8.18583	8.52306	8.53757	8.30633	8.375	8.31735	8.12303	7.89108	7.69754	6.72329	8.75189	9.04213	8.81068	8.29427	8.68083	9.20834	8.25757	8.93117	8.96672	8.47467	8.75626	6.82521	8.61472	9.05888	9.02914	8.74626	8.72131	8.87389	9.23676	8.50313	8.85	8.29546	9.63864	8.80651	8.47091	8.83339	8.49648	8.99368	9.46723	8.24859	8.7429	8.75595	9.1806
SYVN1	7.67748	6.85947	7.95262	7.76537	7.63223	7.84258	7.84405	7.85224	7.49938	7.31887	7.50006	7.57568	6.79165	6.30798	6.54024	6.26216	7.60396	7.567	7.06273	7.17581	7.19245	7.25348	7.66261	6.98442	7.52783	6.91892	7.53123	6.46296	7.51042	7.61257	7.41561	7.11473	7.44325	7.5204	7.87502	7.47911	7.76785	7.01876	7.64897	7.32561	7.67126	7.38638	7.58004	7.02605	7.53921	8.09233	7.86359	7.46082	7.85217
OS9	8.47914	8.19393	8.4374	8.52899	8.73501	8.67677	8.48078	8.61976	8.49413	8.12616	8.22455	8.43009	8.49887	8.32143	8.39172	8.37021	10.2858	11.2458	9.59984	9.23862	11.5678	10.2556	11.3313	9.61442	10.0324	9.71303	10.3433	10.2361	9.6146	11.3744	10.9113	9.73874	10.0671	11.1398	9.99911	9.84861	10.215	10.1508	11.0322	9.93609	9.57088	10.1181	10.0632	9.09595	9.69163	10.0218	9.9725	9.9062	10.0325
TOP2A	2.68692	2.67208	2.65625	2.65424	2.91541	2.53376	2.51449	2.61618	2.61578	3.13195	2.82288	2.52537	2.70947	2.72221	3.0782	2.57237	9.68994	10.8329	11.3195	11.9173	11.9419	10.9679	11.7739	11.1613	10.5038	11.6894	10.9713	7.91596	11.5136	11.4556	11.944	11.8802	10.8574	10.0662	10.5808	11.7377	7.56198	11.9812	5.70051	10.4702	11.2112	10.5632	10.927	11.2422	11.5526	11.5228	12.359	11.1534	11.5118
CDC6	2.82003	3.24583	2.94576	3.1041	2.75632	3.10601	2.83424	2.77537	2.88656	2.92063	3.10601	3.01691	2.96608	3.30771	2.9713	2.96258	5.68317	5.52731	6.36995	6.87211	6.7369	5.03631	5.58858	5.76263	5.40787	5.5612	5.71024	3.75537	6.11283	4.90558	6.39533	6.62359	6.52026	4.68527	7.54389	7.31438	3.95145	4.74918	3.64476	6.26317	5.34733	5.35648	4.89163	4.94463	6.5052	7.01474	7.12725	5.28626	6.72134
RRM2	3.77405	4.18185	3.40121	3.90437	3.70142	3.6514	3.76217	3.66413	3.82939	3.61841	3.51429	3.61409	4.0164	4.05268	4.22754	4.34516	10.139	8.9933	9.22611	9.72445	10.1713	9.02841	9.42604	8.60319	8.74639	8.77781	9.44379	10.0667	9.42211	8.37667	10.4097	10.5514	10.2185	9.02349	9.81972	10.2074	5.98817	8.61293	6.73778	9.27361	8.16529	8.30733	7.35231	7.17195	10.1279	10.363	10.5774	8.75482	9.98133
	Discovery?	P value	Mean of Normal	Mean of RMS	Difference	SE of difference	t ratio	df	q value
XBP1	Yes	<0.000001	5.347	7.623	-2.276	0.1689	13.48	80	<0.000001
HSPA5	Yes	<0.000001	9.502	11.78	-2.282	0.1364	16.73	80	<0.000001
PDIA3	Yes	<0.000001	5.17	7.138	-1.968	0.1219	16.14	80	<0.000001
PDIA6	Yes	<0.000001	8.227	10.05	-1.82	0.159	11.45	80	<0.000001
SEC61A1	Yes	<0.000001	7.836	9.223	-1.386	0.1427	9.718	80	<0.000001
SEC61B	Yes	0.046583	3.777	3.98	-0.203	0.1004	2.021	80	0.007841
SEC63	Yes	<0.000001	6.643	9.426	-2.783	0.1415	19.68	80	<0.000001
SEL1L	Yes	2e-06	8.163	8.797	-0.6343	0.1223	5.187	80	<0.000001
SYVN1	No	0.076268	7.326	7.526	-0.2001	0.1114	1.796	80	0.011851
OS9	Yes	<0.000001	8.438	10.2	-1.764	0.1346	13.1	80	<0.000001
TOP2A	Yes	<0.000001	2.714	10.7	-7.987	0.3719	21.48	80	<0.000001
CDC6	Yes	<0.000001	2.983	5.799	-2.816	0.2603	10.82	80	<0.000001
RRM2	Yes	<0.000001	3.829	9.201	-5.372	0.3329	16.14	80	<0.000001
[truncated: 33 more columns]

## Sheet: Figire 1E
Figure 1E		Protein levels (fold change)
	HM cells			RD cells			RH30 cells			HTB-82 cells				Table Analyzed	p-IRE1a		Table Analyzed	p-IRE1a		Table Analyzed	p-IRE1a
p-IRE1α	1.06	0.85	1.09	7.38	7.8	7.58	3.48	4.29	2.69	8.99	8.38	7.81
IRE1α	1.17	0.88	0.95	4.96	4.51	4.35	2.21	2.06	1.8	4.54	4.79	4.7		Column B	RD		Column C	RH30		Column D	HTB-82
sXBP1	1.68	0.58	0.73	11.37	10.15	10.75	3.61	2.87	3.06	11.48	11.88	12.12		vs.	vs.		vs.	vs.		vs.	vs.
uXBP1	1.01287	1.00032	0.986809	0.874765	0.860361	0.825415	0.718173	0.76902	0.841549	1.40732	1.68203	1.82698		Column A	HM		Column A	HM		Column A	HM
														Unpaired t test			Unpaired t test			Unpaired t test
														P value	<0.0001		P value	0.006		P value	<0.0001
														P value summary	****		P value summary	**		P value summary	****
														Significantly different (P < 0.05)?	Yes		Significantly different (P < 0.05)?	Yes		Significantly different (P < 0.05)?	Yes
	Discovery?	P value	Mean of HM	Mean of RD	Difference	SE of difference	t ratio	df	q value					One- or two-tailed P value?	Two-tailed		One- or two-tailed P value?	Two-tailed		One- or two-tailed P value?	Two-tailed
p-IRE1α	Yes	1e-06	1	7.587	-6.587	0.1429	46.1	4	5e-06					t, df	t=46.10, df=4		t, df	t=5.313, df=4		t, df	t=21.19, df=4
IRE1α	Yes	5.8e-05	1	4.607	-3.607	0.2024	17.82	4	7.9e-05
sXBP1	Yes	3.8e-05	0.9967	10.76	-9.76	0.4926	19.81	4	7.7e-05					How big is the difference?			How big is the difference?			How big is the difference?
uXBP1	Yes	0.000883	1	0.8535	0.1465	0.01647	8.893	4	0.000892					Mean of column A	1		Mean of column A	1		Mean of column A	1
														Mean of column B	7.587		Mean of column C	3.487		Mean of column D	8.393
														Difference between means (B - A) ± SEM	6.587 ± 0.1429		Difference between means (C - A) ± SEM	2.487 ± 0.4680		Difference between means (D - A) ± SEM	7.393 ± 0.3490
	Discovery?	P value	Mean of HM	Mean of RH30	Difference	SE of difference	t ratio	df	q value					95% confidence interval	6.190 to 6.983		95% confidence interval	1.187 to 3.786		95% confidence interval	6.424 to 8.362
p-IRE1α	Yes	0.006033	1	3.487	-2.487	0.468	5.313	4	0.006094					R squared (eta squared)	0.9981		R squared (eta squared)	0.8759		R squared (eta squared)	0.9912
IRE1α	Yes	0.00231	1	2.023	-1.023	0.1482	6.903	4	0.006094
sXBP1	Yes	0.005968	0.9967	3.18	-2.183	0.4097	5.329	4	0.006094					F test to compare variances			F test to compare variances			F test to compare variances
uXBP1	Yes	0.003618	1	0.7762	0.2238	0.03658	6.117	4	0.006094					F, DFn, Dfd	2.581, 2, 2		F, DFn, Dfd	37.43, 2, 2		F, DFn, Dfd	20.36, 2, 2
														P value	0.5585		P value	0.052		P value	0.0936
														P value summary	ns		P value summary	ns		P value summary	ns
p-IRE1a	Yes	2.9e-05	1	8.393	-7.393	0.349	21.19	4	4e-05					Significantly different (P < 0.05)?	No		Significantly different (P < 0.05)?	No		Significantly different (P < 0.05)?	No
IRE1a	Yes	5e-06	1	4.677	-3.677	0.1139	32.27	4	2.1e-05
XBP1	Yes	1e-05	0.9967	11.83	-10.83	0.3917	27.65	4	2.1e-05					Data analyzed			Data analyzed			Data analyzed
uXBP1	Yes	0.006602	1	1.639	-0.6388	0.1233	5.181	4	0.006668					Sample size, column A	3		Sample size, column A	3		Sample size, column A	3
														Sample size, column B	3		Sample size, column C	3		Sample size, column D	3
														Table Analyzed	IRE1a		Table Analyzed	IRE1a		Table Analyzed	IRE1a
														Column B	RD		Column C	RH30		Column D	HTB-82
														vs.	vs.		vs.	vs.		vs.	vs.
														Column A	HM		Column A	HM		Column A	HM
														Unpaired t test			Unpaired t test			Unpaired t test
														P value	<0.0001		P value	0.0023		P value	<0.0001
														P value summary	****		P value summary	**		P value summary	****
														Significantly different (P < 0.05)?	Yes		Significantly different (P < 0.05)?	Yes		Significantly different (P < 0.05)?	Yes
														One- or two-tailed P value?	Two-tailed		One- or two-tailed P value?	Two-tailed		One- or two-tailed P value?	Two-tailed
														t, df	t=17.82, df=4		t, df	t=6.903, df=4		t, df	t=32.27, df=4
														How big is the difference?			How big is the difference?			How big is the difference?
														Mean of column A	1		Mean of column A	1		Mean of column A	1
														Mean of column B	4.607		Mean of column C	2.023		Mean of column D	4.677
														Difference between means (B - A) ± SEM	3.607 ± 0.2024		Difference between means (C - A) ± SEM	1.023 ± 0.1482		Difference between means (D - A) ± SEM	3.677 ± 0.1139
														95% confidence interval	3.045 to 4.169		95% confidence interval	0.6117 to 1.435		95% confidence interval	3.360 to 3.993
														R squared (eta squared)	0.9876		R squared (eta squared)	0.9226		R squared (eta squared)	0.9962
														F test to compare variances			F test to compare variances			F test to compare variances
														F, DFn, Dfd	4.368, 2, 2		F, DFn, Dfd	1.879, 2, 2		F, DFn, Dfd	1.428, 2, 2
														P value	0.3726		P value	0.6946		P value	0.8236
														P value summary	ns		P value summary	ns		P value summary	ns
														Significantly different (P < 0.05)?	No		Significantly different (P < 0.05)?	No		Significantly different (P < 0.05)?	No
														Data analyzed			Data analyzed			Data analyzed
														Sample size, column A	3		Sample size, column A	3		Sample size, column A	3
														Sample size, column B	3		Sample size, column C	3		Sample size, column D	3
														Table Analyzed	XBP1		Table Analyzed	XBP1		Table Analyzed	XBP1
														Column B	RD		Column C	RH30		Column D	HTB-82
														vs.	vs.		vs.	vs.		vs.	vs.
														Column A	HM		Column A	HM		Column A	HM
														Unpaired t test			Unpaired t test			Unpaired t test
														P value	<0.0001		P value	0.006		P value	<0.0001
														P value summary	****		P value summary	**		P value summary	****
														Significantly different (P < 0.05)?	Yes		Significantly different (P < 0.05)?	Yes		Significantly different (P < 0.05)?	Yes
														One- or two-tailed P value?	Two-tailed		One- or two-tailed P value?	Two-tailed		One- or two-tailed P value?	Two-tailed
														t, df	t=19.81, df=4		t, df	t=5.329, df=4		t, df	t=27.65, df=4
														How big is the difference?			How big is the difference?			How big is the difference?
														Mean of column A	0.9967		Mean of column A	0.9967		Mean of column A	0.9967
														Mean of column B	10.76		Mean of column C	3.18		Mean of column D	11.83
														Difference between means (B - A) ± SEM	9.760 ± 0.4926		Difference between means (C - A) ± SEM	2.183 ± 0.4097		Difference between means (D - A) ± SEM	10.83 ± 0.3917
														95% confidence interval	8.392 to 11.13		95% confidence interval	1.046 to 3.321		95% confidence interval	9.742 to 11.92
														R squared (eta squared)	0.9899		R squared (eta squared)	0.8765		R squared (eta squared)	0.9948
														F test to compare variances			F test to compare variances			F test to compare variances
														F, DFn, Dfd	1.046, 2, 2		F, DFn, Dfd	2.409, 2, 2		F, DFn, Dfd	3.404, 2, 2
														P value	0.9776		P value	0.5867		P value	0.4541
														P value summary	ns		P value summary	ns		P value summary	ns
														Significantly different (P < 0.05)?	No		Significantly different (P < 0.05)?	No		Significantly different (P < 0.05)?	No
														Data analyzed			Data analyzed			Data analyzed
														Sample size, column A	3		Sample size, column A	3		Sample size, column A	3
														Sample size, column B	3		Sample size, column C	3		Sample size, column D	3

## Sheet: Figure 1G
Figure 1G		Protein levels (fold change)
	HM cells			RH36 cells			RH41 cells				Table Analyzed	p-IRE1a		Table Analyzed	p-IRE1a
p-IRE1α	0.96	1.06	0.98	4.31	5.27	6.05	19.88	21.01	15.25
IRE1α	0.69	1.19	1.12	3.4	3.44	3.58	2.68	2.48	2.47		Column B	RH36 cells		Column C	RH41 cells
sXBP1	1.18	1.33	0.5	4.26	5.5	6.24	3.65	4.34	3.45		vs.	vs.		vs.	vs.
uXBP1	1.04694	0.981904	0.971158	0.800549	0.758684	0.905356	0.609534	0.587156	0.541248		Column A	HM cells		Column A	HM cells
											Unpaired t test			Unpaired t test
											P value	0.0011		P value	0.0006
	Discovery?	P value	Mean of HM cells	Mean of RH36 cells	Difference	SE of difference	t ratio	df	q value		P value summary	**		P value summary	***
p-IRE1α	Yes	0.001124	1	5.21	-4.21	0.5041	8.351	4	0.000568		Significantly different (P < 0.05)?	Yes		Significantly different (P < 0.05)?	Yes
IRE1α	Yes	0.000117	1	3.473	-2.473	0.1656	14.94	4	0.000118		One- or two-tailed P value?	Two-tailed		One- or two-tailed P value?	Two-tailed
sXBP1	Yes	0.002369	1.003	5.333	-4.33	0.6316	6.856	4	0.000798		t, df	t=8.351, df=4		t, df	t=10.05, df=4
uXBP1	Yes	0.02284	1	0.8215	0.1785	0.04963	3.596	4	0.005767
											How big is the difference?			How big is the difference?
											Mean of column A	1		Mean of column A	1
	Discovery?	P value	Mean of HM cells	Mean of RH41 cells	Difference	SE of difference	t ratio	df	q value		Mean of column B	5.21		Mean of column C	18.71
p-IRE1α	Yes	0.000551	1	18.71	-17.71	1.762	10.05	4	0.001113		Difference between means (B - A) ± SEM	4.210 ± 0.5041		Difference between means (C - A) ± SEM	17.71 ± 1.762
IRE1α	Yes	0.000828	1	2.543	-1.543	0.1706	9.045	4	0.001115		95% confidence interval	2.810 to 5.610		95% confidence interval	12.82 to 22.61
sXBP1	Yes	0.001635	1.003	3.813	-2.81	0.3713	7.567	4	0.001651		R squared (eta squared)	0.9458		R squared (eta squared)	0.9619
uXBP1	Yes	0.000172	1	0.5793	0.4207	0.03105	13.55	4	0.000694
											F test to compare variances			F test to compare variances
											F, DFn, Dfd	271.3, 2, 2		F, DFn, Dfd	3327, 2, 2
											P value	0.0073		P value	0.0006
											P value summary	**		P value summary	***
											Significantly different (P < 0.05)?	Yes		Significantly different (P < 0.05)?	Yes
											Data analyzed			Data analyzed
											Sample size, column A	3		Sample size, column A	3
											Sample size, column B	3		Sample size, column C	3
											Table Analyzed	IRE1a		Table Analyzed	IRE1a
											Column B	RH36 cells		Column C	RH41 cells
											vs.	vs.		vs.	vs.
											Column A	HM cells		Column A	HM cells
											Unpaired t test			Unpaired t test
											P value	0.0001		P value	0.0008
											P value summary	***		P value summary	***
											Significantly different (P < 0.05)?	Yes		Significantly different (P < 0.05)?	Yes
											One- or two-tailed P value?	Two-tailed		One- or two-tailed P value?	Two-tailed
											t, df	t=14.94, df=4		t, df	t=9.045, df=4
											How big is the difference?			How big is the difference?
											Mean of column A	1		Mean of column A	1
											Mean of column B	3.473		Mean of column C	2.543
											Difference between means (B - A) ± SEM	2.473 ± 0.1656		Difference between means (C - A) ± SEM	1.543 ± 0.1706
											95% confidence interval	2.014 to 2.933		95% confidence interval	1.070 to 2.017
											R squared (eta squared)	0.9824		R squared (eta squared)	0.9534
											F test to compare variances			F test to compare variances
											F, DFn, Dfd	8.205, 2, 2		F, DFn, Dfd	5.223, 2, 2
											P value	0.2173		P value	0.3214
											P value summary	ns		P value summary	ns
											Significantly different (P < 0.05)?	No		Significantly different (P < 0.05)?	No
											Data analyzed			Data analyzed
											Sample size, column A	3		Sample size, column A	3
											Sample size, column B	3		Sample size, column C	3
											Table Analyzed	XBP1		Table Analyzed	XBP1
											Column B	RH36 cells		Column C	RH41 cells
											vs.	vs.		vs.	vs.
											Column A	HM cells		Column A	HM cells
											Unpaired t test			Unpaired t test
											P value	0.0024		P value	0.0016
											P value summary	**		P value summary	**
											Significantly different (P < 0.05)?	Yes		Significantly different (P < 0.05)?	Yes
											One- or two-tailed P value?	Two-tailed		One- or two-tailed P value?	Two-tailed
											t, df	t=6.856, df=4		t, df	t=7.567, df=4
											How big is the difference?			How big is the difference?
											Mean of column A	1.003		Mean of column A	1.003
											Mean of column B	5.333		Mean of column C	3.813
											Difference between means (B - A) ± SEM	4.330 ± 0.6316		Difference between means (C - A) ± SEM	2.810 ± 0.3713
											95% confidence interval	2.577 to 6.083		95% confidence interval	1.779 to 3.841
											R squared (eta squared)	0.9216		R squared (eta squared)	0.9347
											F test to compare variances			F test to compare variances
											F, DFn, Dfd	5.116, 2, 2		F, DFn, Dfd	1.114, 2, 2
											P value	0.327		P value	0.9459
											P value summary	ns		P value summary	ns
											Significantly different (P < 0.05)?	No		Significantly different (P < 0.05)?	No
											Data analyzed			Data analyzed
											Sample size, column A	3		Sample size, column A	3
											Sample size, column B	3		Sample size, column C	3

## Sheet: Figure 2D
Figure 2D		Relative cell count
														Unpaired t test			Unpaired t test
	Scrambled shRNA				IRE1α shRNA				XBP1 shRNA					Table Analyzed	RD cells		Table Analyzed	RH41 cells
RD cells	0.94	0.96	1.1	1	0.81	0.78	0.7	0.5	0.68	0.6	0.7	0.6
RH41 cells	1	0.96	1.04		0.7	0.83	0.77		0.79	0.61	0.63			Column B	IRE1α shRNA		Column B	IRE1α shRNA
														vs.	vs.		vs.	vs.
														Column A	Scrambled shRNA		Column A	Scrambled shRNA
														Unpaired t test			Unpaired t test
														P value	0.0084		P value	0.0061
														P value summary	**		P value summary	**
														Significantly different (P < 0.05)?	Yes		Significantly different (P < 0.05)?	Yes
														One- or two-tailed P value?	Two-tailed		One- or two-tailed P value?	Two-tailed
														t, df	t=3.861, df=6		t, df	t=5.292, df=4
														How big is the difference?			How big is the difference?
														Mean of column A	1		Mean of column A	1
														Mean of column B	0.6975		Mean of column B	0.7667
														Difference between means (B - A) ± SEM	-0.3025 ± 0.07836		Difference between means (B - A) ± SEM	-0.2333 ± 0.04410
														95% confidence interval	-0.4942 to -0.1108		95% confidence interval	-0.3558 to -0.1109
														R squared (eta squared)	0.713		R squared (eta squared)	0.875
														F test to compare variances			F test to compare variances
														F, DFn, Dfd	3.847, 3, 3		F, DFn, Dfd	2.646, 2, 2
														P value	0.2977		P value	0.5486
														P value summary	ns		P value summary	ns
														Significantly different (P < 0.05)?	No		Significantly different (P < 0.05)?	No
														Data analyzed			Data analyzed
														Sample size, column A	4		Sample size, column A	3
														Sample size, column B	4		Sample size, column B	3
														Unpaired t test			Unpaired t test
														Table Analyzed	RD cells		Table Analyzed	RH41 cells
														Column C	XBP1 shRNA		Column C	XBP1 shRNA
														vs.	vs.		vs.	vs.
														Column A	Scrambled shRNA		Column A	Scrambled shRNA
														Unpaired t test			Unpaired t test
														P value	0.0002		P value	0.0063
														P value summary	***		P value summary	**
														Significantly different (P < 0.05)?	Yes		Significantly different (P < 0.05)?	Yes
														One- or two-tailed P value?	Two-tailed		One- or two-tailed P value?	Two-tailed
														t, df	t=8.022, df=6		t, df	t=5.261, df=4
														How big is the difference?			How big is the difference?
														Mean of column A	1		Mean of column A	1
														Mean of column C	0.645		Mean of column C	0.6767
														Difference between means (C - A) ± SEM	-0.3550 ± 0.04425		Difference between means (C - A) ± SEM	-0.3233 ± 0.06146
														95% confidence interval	-0.4633 to -0.2467		95% confidence interval	-0.4940 to -0.1527
														R squared (eta squared)	0.9147		R squared (eta squared)	0.8737
														F test to compare variances			F test to compare variances
														F, DFn, Dfd	1.831, 3, 3		F, DFn, Dfd	6.083, 2, 2
														P value	0.6316		P value	0.2824
														P value summary	ns		P value summary	ns
														Significantly different (P < 0.05)?	No		Significantly different (P < 0.05)?	No
														Data analyzed			Data analyzed
														Sample size, column A	4		Sample size, column A	3
														Sample size, column C	4		Sample size, column C	3

## Sheet: Figure 2F
Figure 2F		EdU+ cells (%)
											Unpaired t test			Unpaired t test
	SCR shRNA			IRE1α shRNA			XBP1 shRNA				Table Analyzed	RD cells		Table Analyzed	RD cells
RD cell	52.81	57.06	53.78	34.21	42.06	41.12	37.35	37.6	33.54
RH41 cell	41.07	47.57	40.65	14.86	18.14	14.46	20.05	16.11	15.1		Column B	IRE1αshRNA		Column C	XBP1 shRNA
											vs.	vs.		vs.	vs.
											Column A	SCR shRNA		Column A	SCR shRNA
											Unpaired t test			Unpaired t test
											P value	0.0052		P value	0.0006
											P value summary	**		P value summary	***
											Significantly different (P < 0.05)?	Yes		Significantly different (P < 0.05)?	Yes
											One- or two-tailed P value?	Two-tailed		One- or two-tailed P value?	Two-tailed
											t, df	t=5.529, df=4		t, df	t=10.00, df=4
											How big is the difference?			How big is the difference?
											Mean of column A	54.55		Mean of column A	54.55
											Mean of column B	39.13		Mean of column C	36.16
											Difference between means (B - A) ± SEM	-15.42 ± 2.789		Difference between means (C - A) ± SEM	-18.39 ± 1.838
											95% confidence interval	-23.16 to -7.676		95% confidence interval	-23.49 to -13.28
											R squared (eta squared)	0.8843		R squared (eta squared)	0.9616
											F test to compare variances			F test to compare variances
											F, DFn, Dfd	3.705, 2, 2		F, DFn, Dfd	1.044, 2, 2
											P value	0.4251		P value	0.9786
											P value summary	ns		P value summary	ns
											Significantly different (P < 0.05)?	No		Significantly different (P < 0.05)?	No
											Data analyzed			Data analyzed
											Sample size, column A	3		Sample size, column A	3
											Sample size, column B	3		Sample size, column C	3
											Unpaired t test			Unpaired t test
											Table Analyzed	RH41 cells		Table Analyzed	RH41 cells
											Column B	IRE1αshRNA		Column C	XBP1 shRNA
											vs.	vs.		vs.	vs.
											Column A	SCR shRNA		Column A	SCR shRNA
											Unpaired t test			Unpaired t test
											P value	0.0004		P value	0.0007
											P value summary	***		P value summary	***
											Significantly different (P < 0.05)?	Yes		Significantly different (P < 0.05)?	Yes
											One- or two-tailed P value?	Two-tailed		One- or two-tailed P value?	Two-tailed
											t, df	t=10.80, df=4		t, df	t=9.628, df=4
											How big is the difference?			How big is the difference?
											Mean of column A	43.1		Mean of column A	43.1
											Mean of column B	15.82		Mean of column C	17.09
											Difference between means (B - A) ± SEM	-27.28 ± 2.525		Difference between means (C - A) ± SEM	-26.01 ± 2.701
											95% confidence interval	-34.29 to -20.27		95% confidence interval	-33.51 to -18.51
											R squared (eta squared)	0.9669		R squared (eta squared)	0.9586
											F test to compare variances			F test to compare variances
											F, DFn, Dfd	3.692, 2, 2		F, DFn, Dfd	2.200, 2, 2
											P value	0.4262		P value	0.6249
											P value summary	ns		P value summary	ns
											Significantly different (P < 0.05)?	No		Significantly different (P < 0.05)?	No
											Data analyzed			Data analyzed
											Sample size, column A	3		Sample size, column A	3
											Sample size, column B	3		Sample size, column C	3

## Sheet: Figure 2H
Figure 2I		Relative cell count
										Day 0			Day 2			Day 4			Day 6
RD cells										Table Analyzed	Figure 2I		Table Analyzed	Figure 2I		Table Analyzed	Figure 2I		Table Analyzed	Figure 2I
Time (day)	teton-SCR				teton-XBP1 shRNA
0	0.9	0.96	1.1	1.05	1.07	0.96	0.93	1.04		Column B	tet-On XBP1 shRNA		Column B	tet-On XBP1 shRNA		Column B	tet-On XBP1 shRNA		Column B	tet-On XBP1 shRNA
2	1.1	1.49	1.52	1.59	1.51	1.27	1.32	1.38		vs.	vs.		vs.	vs.		vs.	vs.		vs.	vs.
4	2.45	3.97	3.78	3.67	3.39	3.7	3.35	3.38		Column A	tet-On SCR shRNA		Column A	tet-On SCR shRNA		Column A	tet-On SCR shRNA		Column A	tet-On SCR shRNA
6	6.88	7.87	9.15	9.12	5.75	6.37	6.08	6.18
										Unpaired t test			Unpaired t test			Unpaired t test			Unpaired t test
										P value	0.9656		P value	0.6677		P value	0.973		P value	0.0085
										P value summary	ns		P value summary	ns		P value summary	ns		P value summary	**
										Significantly different (P < 0.05)?	No		Significantly different (P < 0.05)?	No		Significantly different (P < 0.05)?	No		Significantly different (P < 0.05)?	Yes
										One- or two-tailed P value?	Two-tailed		One- or two-tailed P value?	Two-tailed		One- or two-tailed P value?	Two-tailed		One- or two-tailed P value?	Two-tailed
										t, df	t=0.04498, df=6		t, df	t=0.4512, df=6		t, df	t=0.03527, df=6		t, df	t=3.843, df=6
										How big is the difference?			How big is the difference?			How big is the difference?			How big is the difference?
										Mean of column A	1.003		Mean of column A	1.425		Mean of column A	3.468		Mean of column A	8.255
										Mean of column B	1		Mean of column B	1.37		Mean of column B	3.455		Mean of column B	6.095
										Difference between means (B - A) ± SEM	-0.002500 ± 0.05558		Difference between means (B - A) ± SEM	-0.05500 ± 0.1219		Difference between means (B - A) ± SEM	-0.01250 ± 0.3544		Difference between means (B - A) ± SEM	-2.160 ± 0.5620
										95% confidence interval	-0.1385 to 0.1335		95% confidence interval	-0.3533 to 0.2433		95% confidence interval	-0.8797 to 0.8547		95% confidence interval	-3.535 to -0.7848
										R squared (eta squared)	0.000337		R squared (eta squared)	0.03282		R squared (eta squared)	0.0002073		R squared (eta squared)	0.7111
										F test to compare variances			F test to compare variances			F test to compare variances			F test to compare variances
										F, DFn, Dfd	1.852, 3, 3		F, DFn, Dfd	4.537, 3, 3		F, DFn, Dfd	17.63, 3, 3		F, DFn, Dfd	17.75, 3, 3
										P value	0.6254		P value	0.246		P value	0.0415		P value	0.0411
										P value summary	ns		P value summary	ns		P value summary	*		P value summary	*
										Significantly different (P < 0.05)?	No		Significantly different (P < 0.05)?	No		Significantly different (P < 0.05)?	Yes		Significantly different (P < 0.05)?	Yes
										Data analyzed			Data analyzed			Data analyzed			Data analyzed
										Sample size, column A	4		Sample size, column A	4		Sample size, column A	4		Sample size, column A	4
										Sample size, column B	4		Sample size, column B	4		Sample size, column B	4		Sample size, column B	4

## Sheet: Figure 2I
Figure 2H		Relative cell count
								RD cells, day 0			RD cells, day 2			RD cells, day 4			RD cells, day 6
RD cells								Table Analyzed	Figure 2J		Table Analyzed	Figure 2J		Table Analyzed	Figure 2J		Table Analyzed	Figure 2J
Time (day)	Control			OE sXBP1
0	0.94625	1.0325	1.02125	1.02125	1.11625	0.86		Column B	OE sXBP1		Column B	OE sXBP1		Column B	OE sXBP1		Column B	OE sXBP1
2	2.85	3.06375	3.02125	3.44375	3.3775	2.75625		vs.	vs.		vs.	vs.		vs.	vs.		vs.	vs.
4	6.7525	6.72375	6.77	8.0675	8.0725	7.1175		Column A	Control		Column A	Control		Column A	Control		Column A	Control
6	9.6725	9.69375	9.115	10.1988	10.4325	10.0838
								Unpaired t test			Unpaired t test			Unpaired t test			Unpaired t test
								P value	>0.9999		P value	0.3933		P value	0.0337		P value	0.0252
								P value summary	ns		P value summary	ns		P value summary	*		P value summary	*
								Significantly different (P < 0.05)?	No		Significantly different (P < 0.05)?	No		Significantly different (P < 0.05)?	Yes		Significantly different (P < 0.05)?	Yes
								One- or two-tailed P value?	Two-tailed		One- or two-tailed P value?	Two-tailed		One- or two-tailed P value?	Two-tailed		One- or two-tailed P value?	Two-tailed
								t, df	t=0.000, df=4		t, df	t=0.9558, df=4		t, df	t=3.176, df=4		t, df	t=3.488, df=4
								How big is the difference?			How big is the difference?			How big is the difference?			How big is the difference?
								Mean of column A	1		Mean of column A	2.977		Mean of column A	6.747		Mean of column A	9.493
								Mean of column B	1		Mean of column B	3.193		Mean of column B	7.753		Mean of column B	10.24
								Difference between means (B - A) ± SEM	0.000 ± 0.07979		Difference between means (B - A) ± SEM	0.2167 ± 0.2267		Difference between means (B - A) ± SEM	1.007 ± 0.3170		Difference between means (B - A) ± SEM	0.7433 ± 0.2131
								95% confidence interval	-0.2215 to 0.2215		95% confidence interval	-0.4127 to 0.8461		95% confidence interval	0.1265 to 1.887		95% confidence interval	0.1516 to 1.335
								R squared (eta squared)	0		R squared (eta squared)	0.1859		R squared (eta squared)	0.716		R squared (eta squared)	0.7525
								F test to compare variances			F test to compare variances			F test to compare variances			F test to compare variances
								F, DFn, Dfd	9.053, 2, 2		F, DFn, Dfd	11.40, 2, 2		F, DFn, Dfd	475.0, 2, 2		F, DFn, Dfd	3.308, 2, 2
								P value	0.199		P value	0.1613		P value	0.0042		P value	0.4643
								P value summary	ns		P value summary	ns		P value summary	**		P value summary	ns
								Significantly different (P < 0.05)?	No		Significantly different (P < 0.05)?	No		Significantly different (P < 0.05)?	Yes		Significantly different (P < 0.05)?	No
								Data analyzed			Data analyzed			Data analyzed			Data analyzed
								Sample size, column A	3		Sample size, column A	3		Sample size, column A	3		Sample size, column A	3
								Sample size, column B	3		Sample size, column B	3		Sample size, column B	3		Sample size, column B	3
RH30 cells								RH30 cells day 0			RH30 cells day 2			RH30 cells day 4			RH30 cells day 6
Time (day)	Control			OE sXBP1				Table Analyzed	Figure 2J		Table Analyzed	Figure 2J		Table Analyzed	Figure 2J		Table Analyzed	Figure 2J
0	0.8275	1.3375	0.84	1.095	0.9475	0.955
2	1.215	1.4725	1.16	1.925	1.895	1.605		Column B	OE sXBP1		Column B	OE sXBP1		Column B	OE sXBP1		Column B	OE sXBP1
4	2.15	2.28	2.1075	3.835	3.545	3.35		vs.	vs.		vs.	vs.		vs.	vs.		vs.	vs.
6	4.7425	4.4	4.3225	9.0675	8.5775	8.135		Column A	Control		Column A	Control		Column A	Control		Column A	Control
								Unpaired t test			Unpaired t test			Unpaired t test			Unpaired t test
								P value	>0.9999		P value	0.0191		P value	0.0008		P value	0.0002
								P value summary	ns		P value summary	*		P value summary	***		P value summary	***
								Significantly different (P < 0.05)?	No		Significantly different (P < 0.05)?	Yes		Significantly different (P < 0.05)?	Yes		Significantly different (P < 0.05)?	Yes
								One- or two-tailed P value?	Two-tailed		One- or two-tailed P value?	Two-tailed		One- or two-tailed P value?	Two-tailed		One- or two-tailed P value?	Two-tailed
								t, df	t=0.000, df=4		t, df	t=3.803, df=4		t, df	t=9.258, df=4		t, df	t=13.80, df=4
								How big is the difference?			How big is the difference?			How big is the difference?			How big is the difference?
								Mean of column A	1.003		Mean of column A	1.283		Mean of column A	2.18		Mean of column A	4.487
								Mean of column B	1.003		Mean of column B	1.813		Mean of column B	3.58		Mean of column B	8.597
								Difference between means (B - A) ± SEM	0.000 ± 0.1752		Difference between means (B - A) ± SEM	0.5300 ± 0.1394		Difference between means (B - A) ± SEM	1.400 ± 0.1512		Difference between means (B - A) ± SEM	4.110 ± 0.2979
								95% confidence interval	-0.4864 to 0.4864		95% confidence interval	0.1431 to 0.9169		95% confidence interval	0.9802 to 1.820		95% confidence interval	3.283 to 4.937
								R squared (eta squared)	0		R squared (eta squared)	0.7833		R squared (eta squared)	0.9554		R squared (eta squared)	0.9794
								F test to compare variances			F test to compare variances			F test to compare variances			F test to compare variances
								F, DFn, Dfd	12.09, 2, 2		F, DFn, Dfd	1.155, 2, 2		F, DFn, Dfd	7.684, 2, 2		F, DFn, Dfd	4.352, 2, 2
								P value	0.1528		P value	0.9279		P value	0.2303		P value	0.3737
								P value summary	ns		P value summary	ns		P value summary	ns		P value summary	ns
								Significantly different (P < 0.05)?	No		Significantly different (P < 0.05)?	No		Significantly different (P < 0.05)?	No		Significantly different (P < 0.05)?	No
								Data analyzed			Data analyzed			Data analyzed			Data analyzed
								Sample size, column A	3		Sample size, column A	3		Sample size, column A	3		Sample size, column A	3
								Sample size, column B	3		Sample size, column B	3		Sample size, column B	3		Sample size, column B	3

## Sheet: Figure 2K
Figure 2K		Relative cell count
	Vehicle			4u8c				RD cells			RH41 cells
RD cells	0.88	1.11	1.13	0.73	0.67	0.65		Table Analyzed	Fig 2K-RD		Table Analyzed	Fig 2K
RH41 cells	1.06	0.9	1.04	0.73	0.51	0.56
								Column B	4u8c		Column B	4u8c
								vs.	vs.		vs.	vs.
								Column A	Vehicle		Column A	Vehicle
								Unpaired t test			Unpaired t test
								P value	0.0131		P value	0.0146
								P value summary	*		P value summary	*
								Significantly different (P < 0.05)?	Yes		Significantly different (P < 0.05)?	Yes
								One- or two-tailed P value?	Two-tailed		One- or two-tailed P value?	Two-tailed
								t, df	t=4.260, df=4		t, df	t=8.186, df=2
								How big is the difference?			How big is the difference?
								Mean of column A	1.04		Mean of column A	1.02
								Mean of column B	0.6833		Mean of column B	0.6417
								Difference between means (B - A) ± SEM	-0.3567 ± 0.08373		Difference between means (B - A) ± SEM	-0.3783 ± 0.04622
								95% confidence interval	-0.5891 to -0.1242		95% confidence interval	-0.5772 to -0.1795
								R squared (eta squared)	0.8194		R squared (eta squared)	0.971
								F test to compare variances			F test to compare variances
								F, DFn, Dfd	11.13, 2, 2		F, DFn, Dfd
								P value	0.1648		P value
								P value summary	ns		P value summary
								Significantly different (P < 0.05)?	No		Significantly different (P < 0.05)?
								Data analyzed			Data analyzed
								Sample size, column A	3		Sample size, column A	2
								Sample size, column B	3		Sample size, column B	2

## Sheet: Figure 2N
Figure 2M		EdU+ cells (%)
								RD cells			RH41 cells
	Vehicle			4μ8c				Table Analyzed	Figure 2N		Table Analyzed	Figure 2N
RD cells	45.1	46.2667	42.7	32.15	35.2	34.2
RH41 cells	52.91	52.95	51.46	34.15	32.21	29.89		Column B	4μ8c		Column B	4μ8c
								vs.	vs.		vs.	vs.
								Column A	Vehicle		Column A	Vehicle
								Unpaired t test			Unpaired t test
								P value	0.0014		P value	0.0001
								P value summary	**		P value summary	***
								Significantly different (P < 0.05)?	Yes		Significantly different (P < 0.05)?	Yes
								One- or two-tailed P value?	Two-tailed		One- or two-tailed P value?	Two-tailed
								t, df	t=7.844, df=4		t, df	t=15.36, df=4
								How big is the difference?			How big is the difference?
								Mean of column A	44.69		Mean of column A	52.44
								Mean of column B	33.85		Mean of column B	32.08
								Difference between means (B - A) ± SEM	-10.84 ± 1.382		Difference between means (B - A) ± SEM	-20.36 ± 1.325
								95% confidence interval	-14.68 to -7.003		95% confidence interval	-24.04 to -16.68
								R squared (eta squared)	0.939		R squared (eta squared)	0.9833
								F test to compare variances			F test to compare variances
								F, DFn, Dfd	1.370, 2, 2		F, DFn, Dfd	6.312, 2, 2
								P value	0.8438		P value	0.2735
								P value summary	ns		P value summary	ns
								Significantly different (P < 0.05)?	No		Significantly different (P < 0.05)?	No
								Data analyzed			Data analyzed
								Sample size, column A	3		Sample size, column A	3
								Sample size, column B	3		Sample size, column B	3

## Sheet: Figure 3B
Figure 3B		Apoptotic cells (%)
								Multiple unpaired t tests
	Scrambled shRNA			XBP1 shRNA					Discovery?	P value	Mean of Scrambled shRNA	Mean of XBP1 shRNA	Difference	SE of difference	t ratio	df	q value
RD cells	11.55	11.6	11.04	15.59	15.63	15.48		RD cells	Yes	2.3e-05	11.4	15.57	-4.17	0.1845	22.61	4	4.6e-05
RH41 cells	2.14	1.87	1.9	4.14	4.46	4.99		RH41 cells	Yes	0.000616	1.97	4.53	-2.56	0.2622	9.765	4	0.000622

[truncated: 50 more sheets: Figure 3D, Figure 3F, Figure 3H, Figure 4B, Figure 4C, Figure 4F, Figure 5C, Figure 5E, Figure 5G, Figure 5J, Figure 5L, Figure 6C, Figure 6E, Figure 6G, Figure 6I, Figure 6K, Figure 6M, Figure 7B, Figure 7D, Figure 7F …]
